# Supplementary material for: Genotype–phenotype analysis and functional study of three novel LRP6 variants in non-syndromic oligodontia
Source: Front Genet. 2025 Jun 4;16:1598907. doi: 10.3389/fgene.2025.1598907 (PMC12174413; doi:10.3389/fgene.2025.1598907)
Supplement: Supplementary file 1 [file Table2.xlsx]

## Sheet: Sheet2
Table 2
a summary of the genotypes and phenotypes of tooth agenesis caused by LRP6 variants
#	Location	Nucleotide Change	Protein Change	Congenitally missing teeth	Additional Features	References	7	6	5	4	3	2	1	1	2	3	4	5	6	7
							7	6	5	4	3	2	1	1	2	3	4	5	6	7
1	Exon 2	c.56C>T	p.(Ala19Val)	Oligodontia		(Massink MP, et al. 2015)			*			*			*		*	*
									*
				Hypodontia		(Massink MP, et al. 2015)			*			*			*			*
				Oligodontia		(Massink MP, et al. 2015)			*		*	*			*	*		*
							*		*				*		*	*		*		*
				Oligodontia		(Massink MP, et al. 2015)			*			*			*
									*		*					*		*
2	Exon 2	c.94C>T	p.(Arg32Ter)	Oligodontia		(Kantaputra P, et al. 2022)			*	*		*			*		*	*
												*	*	*	*
				Oligodontia		(Kantaputra P, et al. 2022)	*					*			*
								*		*		*	*	*	*			*
3	Exon 2	c.195dup	p.(Tyr66Ilefs*4)	Oligodontia		(Yu M, et al. 2021)	*		*		*	*			*	*		*		*
							*		*			*	*	*	*			*		*
4	Exon 2	c.246A>T	p.(Lys82Asn)	Hypodontia		(Kantaputra P, et al. 2022)					*					*
				Hypodontia		(Kantaputra P, et al. 2022)					*					*
														*
5	Exon 2	c.379T>A	p.(Ser127Thr)	Oligodontia		(Chu KY, et al. 2021)	*		*	*	*					*	*	*		*
									*			*	*	*				*		*
				Oligodontia		(Chu KY, et al. 2021)	*		*								*	*
							*		*	*							*	*		*
6	Exon 3	c.503T>G	p.(Met168Arg)	Oligodontia		(Chu KY, et al. 2021)			*	*	*						*	*
									*	*	*	*			*	*	*	*
				Hypodontia		(Chu KY, et al. 2021)				*								*
									*								*
7	Exon 3	c.517C>G	p.(Arg173Gly)	Oligodontia		(Ockeloen CW, et al. 2016)			*		*	*			*	*	*	*
									*									*
8	Exon 3	c.553A>C	p.(Asn185His)	Syndromic tooth agenesis	High bone mass, torus palatinus	(Whyte MP, et al. 2019)						*			*
9	Exon 3	c.602C>T	p.(Ala201Val)	Syndromic tooth agenesis	High bone mass, torus palatinus	(Whyte MP, et al. 2019)						*			*
				Syndromic tooth agenesis	High bone mass, torus palatinus	(Whyte MP, et al. 2019)						*			*
10	Exon 4	c.678T>Adel679-684	p.(His226Gln-del227-228ProPhe)	Syndromic tooth agenesis	High bone mass	(Brance ML, et al. 2020)						*			*
												*			*
11	Exon 4	c.711G>T	p.(Leu237Phe)	Oligodontia		(Wang H, et al. 2021)	*		*	*		*			*		*	*		*
							*		*	*			*	*	*		*	*		*
				Hypodontia		(Wang H, et al. 2021)						*
				Hypodontia		(Wang H, et al. 2021)									*
12	Exon 6	c.1003C>T	p.(Arg335*)	Oligodontia		(Zhou M, et al. 2021)			*	*	*	*			*	*	*	*
									*	*	*		*	*	*	*		*
13	Exon 6	c.1095dup	p.(Asp366Argfs*13)	Oligodontia		(Yu M, et al. 2021)	*		*	*	*	*			*	*		*		*
							*		*		*				*		*	*
				Oligodontia		(Yu M, et al. 2021)				*		*			*	*	*	*
							*	*												*
14	Exon 6	c.1144_ 1145dupAG	p.(Ala383Glyfs*8)	Oligodontia		(Massink MP, et al. 2015)			*	*		*			*		*
									*	*		*	*	*	*			*
15	Exon 6	c.1154G>C	p.(Arg385Pro)	Oligodontia		(Zhang L, et al. 2021)			*	*	*	*			*	*	*	*
									*	*	*		*	*		*	*	*
				Oligodontia		(Zhang L, et al. 2021)			*	*	*					*		*
									*	*							*	*
16	Exon 6	c.1252T>C	p.(Tyr418His)	Hypodontia		(Kantaputra P, et al. 2022)						*
17	Exon 7	c.1406C>T	p.(Pro469Leu)	Oligodontia		(Zhang L, et al. 2021)					*	*			*	*	*
									*			*		*	*		*	*
				Oligodontia		(Ockeloen CW, et al. 2016)					*	*			*	*
										*		*					*
18	Exon 7	c.1418G>C	p.(Arg473Pro)	Oligodontia		(Biedziak B, et al. 2022)					*	*			*	*		*
									*
19	Exon7	c.1441C>T	p.(Arg481Cys)	Oligodontia		This Study			*	*		*			*		*	*
									*				*					*
20	Exon 7	c.1518G> A	p.(W506*)	Oligodontia		(Yue H, et al. 2022)	*		*		*	*			*	*		*		*
							*		*		*	*	*	*	*			*		*
21	Exon 8	c.1603A>T	p.(Ile535Leu)	Hypodontia		(Keskin G, et al. 2022)									*
22	Exon 8	c.1609G>A	p.(Gly537Arg)	Oligodontia		(Ockeloen CW, et al. 2016)	*		*	*		*			*			*	*
									*								*	*
				Hypodontia		(Ockeloen CW, et al. 2016)						*			*
23	Exon 8	c.1629C>G	p.(Asp543Glu)	Oligodontia		(Biedziak B, et al. 2022)			*		*	*			*	*
									*		*				*	*	*
24	Exon 8	c.1681C>T	p.(Arg561*)	Oligodontia		(Yu M, et al. 2021)			*	*	*					*	*	*
									*									*		*
25	Exon 8	c.1735A>G	p.(Lys579Glu)	Oligodontia		(Biedziak B, et al. 2022)	*		*	*		*			*	*		*		*
							*		*	*								*		*
26	Intron 8	c.1762+2T>C	p.?	Oligodontia		(Lee Y, et al. 2022)	*		*	*	*					*	*	*		*
									*	*			*	*	*	*	*	*		*
27	Exon 9	c.1779dupT	p.(Glu594*)	Oligodontia		(Massink MP, et al. 2015)					*	*			*	*
									*									*
				Oligodontia		(Massink MP, et al. 2015)	*		*	*	*	*			*	*	*	*		*
							*		*		*	*	*	*	*	*	*	*
28	Exon 9	c.1870dupA	p.(Met624Asnfs*29)	Oligodontia		(Lee Y, et al. 2022)				*	*	*			*	*	*
									*	*	*	*	*	*	*	*	*	*
29	Exon 9	c.1924dup	p.(p.Ile642Asnfs11*)	Oligodontia		(Goto H, et al. 2021)	*		*	*	*	*			*	*	*	*		*
							*				*	*	*	*	*	*				*
30	Exon 10	c.2182C>T	p.(Arg728*)	Oligodontia		This Study					*	*			*	*				*
									*		*	*	*	*	*	*		*
31	Exon 10	c.2224_2225dupTT	p.(Leu742Phefs*7)	Oligodontia		(Massink MP, et al. 2015)					*	*			*	*	*	*
									*	*		*	*	*	*			*
				Oligodontia		(Massink MP, et al. 2015)	*		*	*	*	*			*	*
							*		*	*			*	*	*		*	*		*
				Oligodontia		(Massink MP, et al. 2015)	*		*	*	*	*			*	*	*	*
							*		*	*	*	*	*	*	*		*	*		*
32	Exon 10	c.2260G>C	p.(Ala754Pro)	Oligodontia		(Chu KY, et al. 2021)	*		*	*	*					*	*	*		*
									*			*	*	*				*		*
				Hypodontia		(Chu KY, et al. 2021)
									*									*
33	Exon 11	c.2292G>A	p.(Trp764*)	Syndromic tooth agenesis	Ectodermal dysplasia	(Yu M, et al. 2021)	*	*	*	*		*			*		*	*	*	*
									*	*		*	*	*	*		*	*
				Hypodontia		(Yu M, et al. 2021)					*				*
34	Exon 11	c.2450C>G	p.(Ser817Cys)	Oligodontia		(Chu KY, et al. 2021)			*	*	*						*	*
									*	*	*	*			*	*	*	*
				Hypodontia		(Chu KY, et al. 2021)				*								*
									*								*
35	Exon 12	c.2570G>A	p.(Arg857His)	Syndromic tooth agenesis	Sparse hair	(Huang YX, et al. 2021)					*	*			*	*
									*			*	*	*	*			*
				Syndromic tooth agenesis	Sparse hair	(Huang YX, et al. 2021)	*		*	*							*	*		*
									*	*								*		*
				Hypodontia		(Huang YX, et al. 2021)	*		*
									*									*
				Hypodontia		(Huang YX, et al. 2021)						*			*
									*									*
36	Exon 12	c.2747G>T	p.(Cys916Phe)	Oligodontia		(Zhou M, et al. 2021)	*					*			*					*
							*		*			*	*	*	*			*		*
37	Intron 12	c.2791+1G> T	p.?	Oligodontia		(Yue H, et al. 2022)	*		*	*	*	*	*	*	*	*	*	*		*
							*		*	*	*	*	*	*	*	*	*	*		*
				Oligodontia		(Yue H, et al. 2022)	*		*	*	*	*			*	*		*		*
							*		*		*	*	*	*	*	*		*		*
				Hypodontia		(Yue H, et al. 2022)					*	*			*	*
38	Exon 13	c.2840T>C	p.(Met947Thr)	Oligodontia		(Zhang L, et al. 2021)	*		*	*	*	*			*	*	*	*
									*	*		*			*		*	*
				Syndromic tooth agenesis	Hand preaxial polydactyly	(Zhang L, et al. 2021)			*	*		*				*		*
				Oligodontia		(Zhang L, et al. 2021)						*	*			*
									*		*							*
				Hypodontia		(Zhang L, et al. 2021)						*			*
39	Intron 13	c.2994+1G>A	p.?	Oligodontia		(Ockeloen CW, et al. 2016)			*	*	*	*			*	*	*	*
									*	*	*						*	*
40	Exon 14	c.3076C>T	p.(Arg1026Cys)	Hypodontia		(Keskin G, et al. 2022)
																		*
41	Exon 15	c.3224A>G	p.(Asn1075Ser)	Oligodontia		(Chu KY, et al. 2021)	*		*								*	*
							*		*	*							*	*		*
42	Exon 15	c.3373C>T	p.(Arg1125*)	Syndromic tooth agenesis	NsCLP	(Basha M, et al. 2018)						*			*
43	Exon 15	c.3388G>A	p.(Asp1130Asn)	Hypodontia		(Keskin G, et al. 2022)												*
									*									*
44	Intron 15	c.3398-2A>C	p.?	Oligodontia		(Ockeloen CW, et al. 2016)	*		*	*		*			*			*		*
									*									*
45	Intron 16	c.3607+3_6del	p.?	Oligodontia		(Dinckan N, et al. 2018)			*	*		*			*		*	*
									*	*	*	*	*	*	*	*	*	*
46	Exon 18	c.3754C>T	p.(Gln1252*)	Oligodontia		(Chu KY, et al. 2021)						*			*			*
													*	*	*
				Oligodontia		(Chu KY, et al. 2021)			*	*		*			*		*	*
									*									*
47	Exon 18	c.3773C>T	p.(Thr1258Met)	Oligodontia		This Study	*		*									*		*
									*					*
48	Intron 19	c.4082-2A>G	p.?	Oligodontia		(Ockeloen CW, et al. 2016)						*			*					*
									*									*		*
49	Exon 21	c.4333A>G	p.(Met1445Val)	Oligodontia		(Chu KY, et al. 2021)			*	*	*						*	*
									*	*	*	*			*	*	*	*
				Hypodontia		(Chu KY, et al. 2021)				*								*
									*								*
50	Exon 23	c.4594delG	p.(Cys1532fs)	Syndromic tooth agenesis	Orofacial clefting	(Ockeloen CW, et al. 2016)			*	*	*	*			*	*	*	*
									*	*		*	*	*	*	*	*	*
				Oligodontia		(Ockeloen CW, et al. 2016)			*	*		*			*		*	*
									*	*		*	*	*	*		*	*
51	Exons and introns 16–23	Interstitial loss of 290 kb in 12p13.2		Syndromic tooth agenesis	Thrombocytopenia	(Ross J, et al. 2019)					*	*			*	*
											*	*	*	*	*
				Syndromic tooth agenesis	Thrombocytopenia	(Ross J, et al. 2019)					*	*			*	*
											*	*	*	*	*	*
				Syndromic tooth agenesis	Thrombocytopenia	(Ross J, et al. 2019)					*	*			*	*
											*	*	*	*	*	*
