# Supplementary material for: Genotype–phenotype analysis and functional study of three novel LRP6 variants in non-syndromic oligodontia
Source: Front Genet. 2025 Jun 4;16:1598907. doi: 10.3389/fgene.2025.1598907 (PMC12174413; doi:10.3389/fgene.2025.1598907)
Supplement: Supplementary file 2 [file Table3.xlsx]

## Sheet: Sheet1
Table 3
Summary of patients with various tooth agenesis phenotypes caused by LRP6 variants and the number of corresponding mutations.
#	Congenital tooth agenesis	Non-syndromic oligodontia (NSO)	Non-syndromic hypodontia	Syndromic tooth agenesis
Patient cases	84	52	19	13
Number of variants	51	39	16	9
