# Supplementary material for: Genotype–phenotype analysis and functional study of three novel LRP6 variants in non-syndromic oligodontia
Source: Front Genet. 2025 Jun 4;16:1598907. doi: 10.3389/fgene.2025.1598907 (PMC12174413; doi:10.3389/fgene.2025.1598907)
Supplement: Supplementary file 3 [file Table1.xlsx]

## Sheet: Sheet1
Table 1
Harmful prediction of the three variants in LRP6.
Samples	Nucleotide Change	Protein Change	Variation Type	Variation Location	SIFT1	Polyphen2_HDIV2	Polyphen2_HVAR3	Fathmm4	Mutation Taster5	ACMG6
Family 1	c.2182C>T (NM_002336.2)	p.(Arg728*)	stopgain	exon10	not present	not present	not present	not present	Disease-causing	PVS1,PM2,PP3 Pathogenic
Family 2	c.3773C>T（NM_002336.2）	p.(Thr1258Met)	missense	exon18	0.002 （Damaging）	0.996 （Probably damaging）	0.932 （Probably damaging）	-2.87 (Damaging)	Disease-causing	PM2,PP3 Uncertain significance
Family 3	c.1441C>T（NM_002336.2）	p.(Arg481Cys)	missense	exon7	0 （Damaging）	1 （Probably damaging）	0.996 （Probably damaging）	-4.48 (Damaging)	Disease-causing	PM1,PM2,PP3 Uncertain significance
SIFT1 predicts whether a missense substitution affects protein function, using a predefined score threshold of 0.05. Variants with scores below this threshold are considered likely to be damaging, while those above it are expected to be tolerated. PolyPhen-2_HDIV2, which relies on the HumanDiv database, categorizes predictions as Probably Damaging for scores ≥ 0.957, Possibly Damaging for scores …
